# Supplementary material for: Identification of Novel Bioactive Molecules in Black Chiloe’s Giant Garlic (Allium ampeloprasum L.) by Green Microwave-Assisted Extraction and Effect-Directed Analysis Using High-Performance Thin Layer Chromatography-Bioassay and Mass Spectrometry
Source: Antioxidants (Basel). 2025 Jul 25;14(8):913. doi: 10.3390/antiox14080913 (PMC12383059; doi:10.3390/antiox14080913)
Supplement: Supplementary file 1 [file antioxidants-14-00913-s001.zip]

Archive with 1 entries (1 files):
- antioxidants-3527008-supplementary.pdf
